# Supplementary material for: Using 2D qNMR analysis to distinguish between frozen and frozen/thawed chicken meat and evaluate freshness
Source: NPJ Sci Food. 2022 Sep 22;6:44. doi: 10.1038/s41538-022-00159-x (PMC9500024; doi:10.1038/s41538-022-00159-x)
Supplement: Supplementary file 2 — The results for Split-Plot Design [file 41538_2022_159_MOESM2_ESM.xlsx]

## Sheet: Split plot
Split plot
data VBN;
input treatment $ storage rep y @@;
cards;
Unfrozen	0	1	10.079	Unfrozen	1	1	10.351	Unfrozen	4	1	9.31	Unfrozen	7	1	11.41	Unfrozen	10	1	11.27	Unfrozen	13	1	17.92	Unfrozen	16	1	21.77
Unfrozen	0	2	9.264	Unfrozen	1	2	10.785	Unfrozen	4	2	10.71	Unfrozen	7	2	11.06	Unfrozen	10	2	14.07	Unfrozen	13	2	16.03	Unfrozen	16	2	20.51
Unfrozen	0	3	11.057	Unfrozen	1	3	10.351	Unfrozen	4	3	11.06	Unfrozen	7	3	11.06	Unfrozen	10	3	17.29	Unfrozen	13	3	16.17	Unfrozen	16	3	13.51
Unfrozen	0	4	9.753	Unfrozen	1	4	11.003	Unfrozen	4	4	11.06	Unfrozen	7	4	11.41	Unfrozen	10	4	13.65	Unfrozen	13	4	16.03	Unfrozen	16	4	16.8
Unfrozen	0	5	10.351	Unfrozen	1	5	10.242	Unfrozen	4	5	11.76	Unfrozen	7	5	11.76	Unfrozen	10	5	11.69	Unfrozen	13	5	18.97	Unfrozen	16	5	16.87
FT	0	6	10.188	FT	1	6	10.677	FT	4	6	9.66	FT	7	6	13.86	FT	10	6	16.03	FT	13	6	18.41	FT	16	6	23.24
FT	0	7	10.785	FT	1	7	12.85	FT	4	7	10.43	FT	7	7	12.46	FT	10	7	15.05	FT	13	7	21.63	FT	16	7	20.09
FT	0	8	10.351	FT	1	8	10.568	FT	4	8	11.62	FT	7	8	12.25	FT	10	8	14.7	FT	13	8	14.91	FT	16	8	20.51
FT	0	9	10.785	FT	1	9	10.242	FT	4	9	12.46	FT	7	9	11.83	FT	10	9	16.59	FT	13	9	18.41	FT	16	9	25.48
FT	0	10	10.296	FT	1	10	10.948	FT	4	10	11.41	FT	7	10	13.37	FT	10	10	16.38	FT	13	10	20.51	FT	16	10	21.77
proc mixed data = VBN;																																		0.05	0.01	0.001	0.0001
class treatment storage rep;																																		*	**	***	****
model y = treatment storage treatment*storage;
random rep treatment*rep;
random intercept treatment / subject = rep;																																		****
run;
data drip;
input treatment $ storage rep y @@;
cards;
Unfrozen	0	1	.	Unfrozen	1	1	0.78	Unfrozen	4	1	1.259	Unfrozen	7	1	1.659	Unfrozen	10	1	3.33	Unfrozen	13	1	1.883	Unfrozen	16	1	2.452
Unfrozen	0	2	.	Unfrozen	1	2	0.671	Unfrozen	4	2	0.657	Unfrozen	7	2	1.496	Unfrozen	10	2	0.753	Unfrozen	13	2	3.118	Unfrozen	16	2	1.753
Unfrozen	0	3	.	Unfrozen	1	3	0.569	Unfrozen	4	3	0.872	Unfrozen	7	3	0.964	Unfrozen	10	3	1.587	Unfrozen	13	3	2.071	Unfrozen	16	3	7.769
Unfrozen	0	4	.	Unfrozen	1	4	0.872	Unfrozen	4	4	0.651	Unfrozen	7	4	0.714	Unfrozen	10	4	1.698	Unfrozen	13	4	2.465	Unfrozen	16	4	3.826
Unfrozen	0	5	.	Unfrozen	1	5	0.798	Unfrozen	4	5	1.239	Unfrozen	7	5	1.615	Unfrozen	10	5	1.899	Unfrozen	13	5	2.93	Unfrozen	16	5	3.188
FT	0	6	2.267	FT	1	6	4.7	FT	4	6	2.136	FT	7	6	2.881	FT	10	6	3.33	FT	13	6	2.497	FT	16	6	4.691
FT	0	7	1.307	FT	1	7	1.196	FT	4	7	2.13	FT	7	7	2.527	FT	10	7	3.465	FT	13	7	3.136	FT	16	7	4.926
FT	0	8	0.248	FT	1	8	3.203	FT	4	8	2.114	FT	7	8	2.923	FT	10	8	2.975	FT	13	8	5.308	FT	16	8	4.007
FT	0	9	0.331	FT	1	9	2.467	FT	4	9	1.861	FT	7	9	3.062	FT	10	9	1.927	FT	13	9	2.285	FT	16	9	3.214
FT	0	10	0.865	FT	1	10	3.367	FT	4	10	4.315	FT	7	10	2.804	FT	10	10	3.978	FT	13	10	2.178	FT	16	10	2.094
proc mixed data = drip;
class treatment storage rep;
model y = treatment storage treatment*storage;
random rep treatment*rep;																																		****
random intercept treatment / subject = rep;
run;
data TAB;
input treatment $ storage rep y @@;
cards;
Unfrozen	0	1	2.968	Unfrozen	1	1	2.895	Unfrozen	4	1	3.843	Unfrozen	7	1	5.632	Unfrozen	10	1	5.656	Unfrozen	13	1	6.065	Unfrozen	16	1	6.79
Unfrozen	0	2	3.208	Unfrozen	1	2	3.315	Unfrozen	4	2	3.76	Unfrozen	7	2	5.47	Unfrozen	10	2	6.026	Unfrozen	13	2	5.778	Unfrozen	16	2	6.519
Unfrozen	0	3	2.882	Unfrozen	1	3	2.852	Unfrozen	4	3	3.9	Unfrozen	7	3	5.366	Unfrozen	10	3	6.801	Unfrozen	13	3	6.201	Unfrozen	16	3	6.342
Unfrozen	0	4	3.004	Unfrozen	1	4	2.839	Unfrozen	4	4	3.841	Unfrozen	7	4	5.034	Unfrozen	10	4	5.991	Unfrozen	13	4	5.998	Unfrozen	16	4	6.159
Unfrozen	0	5	2.966	Unfrozen	1	5	3.358	Unfrozen	4	5	4.027	Unfrozen	7	5	5.297	Unfrozen	10	5	5.836	Unfrozen	13	5	5.841	Unfrozen	16	5	6.29
FT	0	6	3.724	FT	1	6	4.273	FT	4	6	5.24	FT	7	6	6.765	FT	10	6	7.289	FT	13	6	7.652	FT	16	6	7.161
FT	0	7	4.354	FT	1	7	3.872	FT	4	7	5.499	FT	7	7	6.328	FT	10	7	6.548	FT	13	7	7.477	FT	16	7	7.011
FT	0	8	3.916	FT	1	8	4.482	FT	4	8	5.029	FT	7	8	6.971	FT	10	8	6.711	FT	13	8	7.368	FT	16	8	7.297
FT	0	9	3.72	FT	1	9	4.191	FT	4	9	4.732	FT	7	9	6.448	FT	10	9	6.906	FT	13	9	7.423	FT	16	9	7.247
FT	0	10	3.657	FT	1	10	4.241	FT	4	10	5.143	FT	7	10	6.351	FT	10	10	7.778	FT	13	10	6.977	FT	16	10	.
proc mixed data = TAB;
class treatment storage rep;																																		****
model y = treatment storage treatment*storage;
random rep treatment*rep;
random intercept treatment / subject = rep;
run;
data OL;
input treatment $ storage rep y @@;
cards;
Unfrozen	0	1	53.093	Unfrozen	1	1	54.67	Unfrozen	4	1	56.02	Unfrozen	7	1	54.823	Unfrozen	10	1	56.18	Unfrozen	13	1	54.533	Unfrozen	16	1	53.32
Unfrozen	0	2	53.55	Unfrozen	1	2	55.057	Unfrozen	4	2	55.883	Unfrozen	7	2	55.353	Unfrozen	10	2	55.267	Unfrozen	13	2	54.433	Unfrozen	16	2	52.473
Unfrozen	0	3	54.907	Unfrozen	1	3	54.68	Unfrozen	4	3	52.877	Unfrozen	7	3	53.09	Unfrozen	10	3	51.307	Unfrozen	13	3	54.067	Unfrozen	16	3	56
Unfrozen	0	4	53.21	Unfrozen	1	4	52.137	Unfrozen	4	4	52.65	Unfrozen	7	4	53.253	Unfrozen	10	4	51.55	Unfrozen	13	4	55.117	Unfrozen	16	4	59.463
Unfrozen	0	5	54.297	Unfrozen	1	5	54.687	Unfrozen	4	5	50.337	Unfrozen	7	5	54.21	Unfrozen	10	5	53.007	Unfrozen	13	5	54.463	Unfrozen	16	5	55.163
FT	0	6	57.27	FT	1	6	59.663	FT	4	6	58.023	FT	7	6	49.7	FT	10	6	56.943	FT	13	6	55.357	FT	16	6	58.697
FT	0	7	55.56	FT	1	7	47.717	FT	4	7	58.1	FT	7	7	53.797	FT	10	7	56.17	FT	13	7	53.117	FT	16	7	54.183
FT	0	8	57.22	FT	1	8	58.013	FT	4	8	57.487	FT	7	8	54.613	FT	10	8	55.727	FT	13	8	59.457	FT	16	8	57.547
FT	0	9	56.4	FT	1	9	55.237	FT	4	9	53.973	FT	7	9	57.29	FT	10	9	54.227	FT	13	9	56.173	FT	16	9	52.557
FT	0	10	59.47	FT	1	10	58.26	FT	4	10	53.83	FT	7	10	56.873	FT	10	10	56.253	FT	13	10	55.447	FT	16	10	53.637
proc mixed data = OL;
class treatment storage rep;
model y = treatment storage treatment*storage;
random rep treatment*rep;
random intercept treatment / subject = rep;
run;
data Oa;
input treatment $ storage rep y @@;
cards;
Unfrozen	0	1	3.453	Unfrozen	1	1	5.103	Unfrozen	4	1	5.593	Unfrozen	7	1	5.907	Unfrozen	10	1	5.033	Unfrozen	13	1	5.3	Unfrozen	16	1	7.27
Unfrozen	0	2	4.273	Unfrozen	1	2	5.803	Unfrozen	4	2	5.787	Unfrozen	7	2	4.597	Unfrozen	10	2	5.193	Unfrozen	13	2	5.827	Unfrozen	16	2	7.087
Unfrozen	0	3	4.403	Unfrozen	1	3	4.517	Unfrozen	4	3	4.127	Unfrozen	7	3	5.743	Unfrozen	10	3	5.073	Unfrozen	13	3	5.773	Unfrozen	16	3	6.23
Unfrozen	0	4	5.137	Unfrozen	1	4	4.187	Unfrozen	4	4	5.91	Unfrozen	7	4	5.607	Unfrozen	10	4	7.137	Unfrozen	13	4	7.1	Unfrozen	16	4	6.567
Unfrozen	0	5	4.94	Unfrozen	1	5	5.553	Unfrozen	4	5	6.867	Unfrozen	7	5	6.377	Unfrozen	10	5	6.893	Unfrozen	13	5	4.973	Unfrozen	16	5	6.307
FT	0	6	5.37	FT	1	6	6.357	FT	4	6	6.6	FT	7	6	10.25	FT	10	6	8.18	FT	13	6	6.607	FT	16	6	6.903
FT	0	7	7.727	FT	1	7	7.81	FT	4	7	6.583	FT	7	7	9.083	FT	10	7	9.557	FT	13	7	8.977	FT	16	7	8.357
FT	0	8	5.05	FT	1	8	6.303	FT	4	8	6.853	FT	7	8	8.28	FT	10	8	7.477	FT	13	8	8.977	FT	16	8	7.263
FT	0	9	7.3	FT	1	9	6.447	FT	4	9	8.657	FT	7	9	8.43	FT	10	9	8.533	FT	13	9	7.393	FT	16	9	8.707
FT	0	10	6.053	FT	1	10	7.44	FT	4	10	7.567	FT	7	10	7.167	FT	10	10	8.913	FT	13	10	8.4	FT	16	10	7.507
proc mixed data = Oa;
class treatment storage rep;
model y = treatment storage treatment*storage;																																		****
random rep treatment*rep;
random intercept treatment / subject = rep;
run;
data Ob;
input treatment $ storage rep y @@;
cards;
Unfrozen	0	1	11.953	Unfrozen	1	1	15.987	Unfrozen	4	1	13.653	Unfrozen	7	1	14.107	Unfrozen	10	1	13.823	Unfrozen	13	1	14.527	Unfrozen	16	1	14.25
Unfrozen	0	2	12.557	Unfrozen	1	2	16.203	Unfrozen	4	2	14.53	Unfrozen	7	2	12.707	Unfrozen	10	2	16.393	Unfrozen	13	2	13.09	Unfrozen	16	2	13.983
Unfrozen	0	3	13.96	Unfrozen	1	3	13.31	Unfrozen	4	3	11.24	Unfrozen	7	3	12.087	Unfrozen	10	3	11.143	Unfrozen	13	3	15.233	Unfrozen	16	3	11.747
Unfrozen	0	4	13.553	Unfrozen	1	4	12.677	Unfrozen	4	4	14.08	Unfrozen	7	4	13.147	Unfrozen	10	4	12.917	Unfrozen	13	4	14.12	Unfrozen	16	4	14.593
Unfrozen	0	5	14.717	Unfrozen	1	5	15.29	Unfrozen	4	5	13.637	Unfrozen	7	5	14.493	Unfrozen	10	5	13.713	Unfrozen	13	5	13.303	Unfrozen	16	5	12.98
FT	0	6	15.66	FT	1	6	16.98	FT	4	6	15.377	FT	7	6	14.763	FT	10	6	15.687	FT	13	6	15.773	FT	16	6	15.213
FT	0	7	17.49	FT	1	7	17.057	FT	4	7	18.523	FT	7	7	14.863	FT	10	7	19.067	FT	13	7	16.69	FT	16	7	16.24
FT	0	8	15.693	FT	1	8	16.39	FT	4	8	18.647	FT	7	8	15.21	FT	10	8	19.087	FT	13	8	16.69	FT	16	8	14.43
FT	0	9	20.353	FT	1	9	17.757	FT	4	9	19.247	FT	7	9	18.06	FT	10	9	17.59	FT	13	9	17.527	FT	16	9	17.757
FT	0	10	18.69	FT	1	10	20.887	FT	4	10	16.55	FT	7	10	18.573	FT	10	10	19.707	FT	13	10	13.423	FT	16	10	15.233
proc mixed data = Ob;
class treatment storage rep;
model y = treatment storage treatment*storage;
random rep treatment*rep;
random intercept treatment / subject = rep;
run;
data TBARS;
input treatment $ storage rep y @@;
cards;
Unfrozen	0	1	0.282	Unfrozen	1	1	0.32	Unfrozen	4	1	0.277	Unfrozen	7	1	0.303	Unfrozen	10	1	0.293	Unfrozen	13	1	0.324	Unfrozen	16	1	0.28
Unfrozen	0	2	0.329	Unfrozen	1	2	0.287	Unfrozen	4	2	0.282	Unfrozen	7	2	0.266	Unfrozen	10	2	0.366	Unfrozen	13	2	0.362	Unfrozen	16	2	0.45
Unfrozen	0	3	0.326	Unfrozen	1	3	0.339	Unfrozen	4	3	0.311	Unfrozen	7	3	0.297	Unfrozen	10	3	0.305	Unfrozen	13	3	0.342	Unfrozen	16	3	0.389
Unfrozen	0	4	0.29	Unfrozen	1	4	0.277	Unfrozen	4	4	0.319	Unfrozen	7	4	0.322	Unfrozen	10	4	0.308	Unfrozen	13	4	0.334	Unfrozen	16	4	0.365
Unfrozen	0	5	0.256	Unfrozen	1	5	0.277	Unfrozen	4	5	0.225	Unfrozen	7	5	0.304	Unfrozen	10	5	0.348	Unfrozen	13	5	0.333	Unfrozen	16	5	0.414
FT	0	6	0.284	FT	1	6	0.39	FT	4	6	0.353	FT	7	6	0.25	FT	10	6	0.332	FT	13	6	0.334	FT	16	6	0.287
FT	0	7	0.284	FT	1	7	0.277	FT	4	7	0.352	FT	7	7	0.341	FT	10	7	0.3	FT	13	7	0.302	FT	16	7	0.3
FT	0	8	0.334	FT	1	8	0.348	FT	4	8	0.328	FT	7	8	0.293	FT	10	8	0.334	FT	13	8	0.509	FT	16	8	0.317
FT	0	9	0.246	FT	1	9	0.297	FT	4	9	0.266	FT	7	9	0.285	FT	10	9	0.288	FT	13	9	0.329	FT	16	9	0.293
FT	0	10	0.321	FT	1	10	0.359	FT	4	10	0.271	FT	7	10	0.333	FT	10	10	0.272	FT	13	10	0.324	FT	16	10	0.371
proc mixed data = TBARS;
class treatment storage rep;
model y = treatment storage treatment*storage;
random rep treatment*rep;
random intercept treatment / subject = rep;																																		***
run;
Split plot
data pH;
input treatment $ storage rep Y @@;
cards;
Unfrozen	0	1	6.175	Unfrozen	1	1	6.095	Unfrozen	4	1	6.095	Unfrozen	7	1	6.15	Unfrozen	10	1	5.995	Unfrozen	13	1	6.275	Unfrozen	16	1	6.29
Unfrozen	0	2	6.07	Unfrozen	1	2	6.145	Unfrozen	4	2	6.145	Unfrozen	7	2	6.135	Unfrozen	10	2	6.195	Unfrozen	13	2	6.13	Unfrozen	16	2	6.25
Unfrozen	0	3	6.05	Unfrozen	1	3	6.2	Unfrozen	4	3	6.2	Unfrozen	7	3	6.15	Unfrozen	10	3	6.48	Unfrozen	13	3	6.135	Unfrozen	16	3	5.745
Unfrozen	0	4	6.17	Unfrozen	1	4	6.28	Unfrozen	4	4	6.28	Unfrozen	7	4	6.07	Unfrozen	10	4	6.2	Unfrozen	13	4	6.055	Unfrozen	16	4	5.915
Unfrozen	0	5	6.35	Unfrozen	1	5	6.14	Unfrozen	4	5	6.14	Unfrozen	7	5	5.905	Unfrozen	10	5	5.98	Unfrozen	13	5	6.18	Unfrozen	16	5	6.15
FT	0	6	5.935	FT	1	6	6.03	FT	4	6	5.9	FT	7	6	6.24	FT	10	6	6.16	FT	13	6	6.155	FT	16	6	6.14
FT	0	7	5.985	FT	1	7	6.62	FT	4	7	5.89	FT	7	7	6.155	FT	10	7	6.115	FT	13	7	6.31	FT	16	7	6.105
FT	0	8	5.79	FT	1	8	6.095	FT	4	8	6.125	FT	7	8	6.085	FT	10	8	6.12	FT	13	8	5.91	FT	16	8	6.13
FT	0	9	6.025	FT	1	9	6.255	FT	4	9	6.07	FT	7	9	6.13	FT	10	9	6.245	FT	13	9	6.14	FT	16	9	6.25
FT	0	10	5.99	FT	1	10	5.88	FT	4	10	6.06	FT	7	10	6.075	FT	10	10	6.205	FT	13	10	6.285	FT	16	10	6.18
proc mixed data = pH;
class treatment storage rep;
model y = treatment storage treatment*storage;
random rep treatment*rep;
random intercept treatment / subject = rep;
run;
